# Supplementary material for: An optimized approach for processing of frozen lung and lavage samples for microbiome studies
Source: PLoS One. 2022 Apr 5;17(4):e0265891. doi: 10.1371/journal.pone.0265891 (PMC8982836; doi:10.1371/journal.pone.0265891)
Supplement: S1 Data — (XLSX) [file pone.0265891.s007.xlsx]

## Sheet: S1_Data
SampleID	SampleID2	Aliquot	SampleType	SampleType2	SampleCollectionDate	Age(Weeks)	Sex	Extraction	Batch	Treatment	PCR	PCR_Cycles	DNAConcentration(ng/uL)	TotalDNA(ng)	SampleQuantity(uLORmg)	TotalDNAContent(TotalDNA/SampleQuantity)	ReadCount(16Scopies)	BacterialDNAContent(ReadCount/SampleQuantity)
BALF10_nest2_S146	BALF10_nest_25x25	B10	BALF	BALF	2019-10-30	8	Female	PowerSoil	Batch 1	PowerLyzer	PCR-3	25x25	1.22	61	500	0.122	44159	88.318
BALF10_nest_S96	BALF10_nest_35x25	B10	BALF	BALF	2019-10-30	8	Female	PowerSoil	Batch 1	PowerLyzer	PCR-2	35x25	1.22	61	500	0.122	26627	53.254
BALF10_S10	BALF10	B10	BALF	BALF	2019-10-30	8	Female	PowerSoil	Batch 1	PowerLyzer	PCR-1	35	1.22	61	500	0.122	1906	3.812
BALF12_nest2_S148	BALF12_nest_25x25	B12	BALF	BALF	2019-10-30	8	Female	PowerSoil	Batch 2	One Centrifugation	PCR-3	25x25	2.87	143.5	500	0.287	32944	65.888
BALF12_S12	BALF12	B12	BALF	BALF	2019-10-30	8	Female	PowerSoil	Batch 2	One Centrifugation	PCR-1	35	2.87	143.5	500	0.287	3485	6.97
BALF13_nest2_S149	BALF13_nest_25x25	B13	BALF	BALF	2019-11-14	7	Female	PCI	Batch 3	PCI	PCR-3	25x25	0	0	300	0	5252	17.5067
BALF13_nest_S75	BALF13_nest_35x25	B13	BALF	BALF	2019-11-14	7	Female	PCI	Batch 3	PCI	PCR-2	35x25	0	0	300	0	25446	84.82
BALF13_S13	BALF13	B13	BALF	BALF	2019-11-14	7	Female	PCI	Batch 3	PCI	PCR-1	35	0	0	300	0	4	0.0133333
BALF14_nest2_S150	BALF14_nest_25x25	B14	BALF	BALF	2019-11-14	7	Female	PCI	Batch 3	PCI	PCR-3	25x25	0	0	1200	0	6437	5.36417
BALF14_nest_S99	BALF14_nest_35x25	B14	BALF	BALF	2019-11-14	7	Female	PCI	Batch 3	PCI	PCR-2	35x25	0	0	1200	0	41919	34.9325
BALF14_S14	BALF14	B14	BALF	BALF	2019-11-14	7	Female	PCI	Batch 3	PCI	PCR-1	35	0	0	1200	0	1186	0.988333
BALF15_nest2_S151	BALF15_nest_25x25	B15	BALF	BALF	2019-11-14	7	Female	PCI	Batch 3	PCI	PCR-3	25x25	0	0	300	0	1662	5.54
BALF15_nest_S76	BALF15_nest_35x25	B15	BALF	BALF	2019-11-14	7	Female	PCI	Batch 3	PCI	PCR-2	35x25	0	0	300	0	20367	67.89
BALF16_nest2_S152	BALF16_nest_25x25	B16	BALF	BALF	2019-11-14	7	Female	PCI	Batch 3	PCI	PCR-3	25x25	0	0	1200	0	2874	2.395
BALF16_nest_S100	BALF16_nest_35x25	B16	BALF	BALF	2019-11-14	7	Female	PCI	Batch 3	PCI	PCR-2	35x25	0	0	1200	0	42898	35.7483
BALF16_S16	BALF16	B16	BALF	BALF	2019-11-14	7	Female	PCI	Batch 3	PCI	PCR-1	35	0	0	1200	0	12	0.01
BALF17_nest2_S153	BALF17_nest_25x25	B17	BALF	BALF	2019-11-14	7	Female	PowerSoil	Batch 1	Vortex	PCR-3	25x25	0.8	40	500	0.08	30182	60.364
BALF17_nest_S77	BALF17_nest_35x25	B17	BALF	BALF	2019-11-14	7	Female	PowerSoil	Batch 1	Vortex	PCR-2	35x25	0.8	40	500	0.08	11691	23.382
BALF17_S17	BALF17	B17	BALF	BALF	2019-11-14	7	Female	PowerSoil	Batch 1	Vortex	PCR-1	35	0.8	40	500	0.08	392	0.784
BALF18_nest2_S154	BALF18_nest_25x25	B18	BALF	BALF	2019-11-14	7	Female	PowerSoil	Batch 1	PowerLyzer	PCR-3	25x25	0.95	47.5	500	0.095	19387	38.774
BALF18_S18	BALF18	B18	BALF	BALF	2019-11-14	7	Female	PowerSoil	Batch 1	PowerLyzer	PCR-1	35	0.95	47.5	500	0.095	770	1.54
BALF19_nest2_S155	BALF19_nest_25x25	B19	BALF	BALF	2019-11-14	7	Female	PowerSoil	Batch 1	Vortex	PCR-3	25x25	1.46	73	500	0.146	6726	13.452
BALF19_nest_S101	BALF19_nest_35x25	B19	BALF	BALF	2019-11-14	7	Female	PowerSoil	Batch 1	Vortex	PCR-2	35x25	1.46	73	500	0.146	17563	35.126
BALF19_S19	BALF19	B19	BALF	BALF	2019-11-14	7	Female	PowerSoil	Batch 1	Vortex	PCR-1	35	1.46	73	500	0.146	649	1.298
BALF1_nest2_S137	BALF1_nest_25x25	B1	BALF	BALF	2019-10-24	7	Female	PowerSoil	Batch 1	Vortex	PCR-3	25x25	1.23	61.5	500	0.123	20997	41.994
BALF1_nest_S69	BALF1_nest_35x25	B1	BALF	BALF	2019-10-24	7	Female	PowerSoil	Batch 1	Vortex	PCR-2	35x25	1.23	61.5	500	0.123	20109	40.218
BALF1_S1	BALF1_S1	B1	BALF	BALF	2019-10-24	7	Female	PowerSoil	Batch 1	Vortex	PCR-1	35	1.23	61.5	500	0.123	88	0.176
BALF20_nest2_S156	BALF20_nest_25x25	B20	BALF	BALF	2019-11-14	7	Female	PowerSoil	Batch 1	PowerLyzer	PCR-3	25x25	0.65	32.5	500	0.065	2898	5.796
BALF20_nest_S102	BALF20_nest_35x25	B20	BALF	BALF	2019-11-14	7	Female	PowerSoil	Batch 1	PowerLyzer	PCR-2	35x25	0.65	32.5	500	0.065	20739	41.478
BALF20_S20	BALF20	B20	BALF	BALF	2019-11-14	7	Female	PowerSoil	Batch 1	PowerLyzer	PCR-1	35	0.65	32.5	500	0.065	178	0.356
BALF2_nest2_S138	BALF2_nest_25x25	B2	BALF	BALF	2019-10-24	7	Female	PowerSoil	Batch 1	Vortex	PCR-3	25x25	1.16	58	500	0.116	37835	75.67
BALF2_nest_S93	BALF2_nest_35x25	B2	BALF	BALF	2019-10-24	7	Female	PowerSoil	Batch 1	Vortex	PCR-2	35x25	1.16	58	500	0.116	26718	53.436
BALF2_S2	BALF2_S2	B2	BALF	BALF	2019-10-24	7	Female	PowerSoil	Batch 1	Vortex	PCR-1	35	1.16	58	500	0.116	2266	4.532
BALF3_nest2_S139	BALF3_nest_25x25	B3	BALF	BALF	2019-10-24	7	Female	PowerSoil	Batch 1	Vortex	PCR-3	25x25	1.5	75	500	0.15	35305	70.61
BALF3_nest_S70	BALF3_nest_35x25	B3	BALF	BALF	2019-10-24	7	Female	PowerSoil	Batch 1	Vortex	PCR-2	35x25	1.5	75	500	0.15	27863	55.726
BALF3_S3	BALF3_S3	B3	BALF	BALF	2019-10-24	7	Female	PowerSoil	Batch 1	Vortex	PCR-1	35	1.5	75	500	0.15	2108	4.216
BALF4_nest2_S140	BALF4_nest_25x25	B4	BALF	BALF	2019-10-24	7	Female	PowerSoil	Batch 1	Vortex	PCR-3	25x25	1.23	61.5	500	0.123	21661	43.322
BALF4_nest_S94	BALF4_nest_35x25	B4	BALF	BALF	2019-10-24	7	Female	PowerSoil	Batch 1	Vortex	PCR-2	35x25	1.23	61.5	500	0.123	26801	53.602
BALF4_S4	BALF4_S4	B4	BALF	BALF	2019-10-24	7	Female	PowerSoil	Batch 1	Vortex	PCR-1	35	1.23	61.5	500	0.123	856	1.712
BALF5_nest2_S141	BALF5_nest_25x25	B5	BALF	BALF	2019-10-24	7	Female	PowerSoil	Batch 2	Two Centrifugations	PCR-3	25x25	0.66	33	1000	0.033	9871	9.871
BALF5_nest_S71	BALF5_nest_35x25	B5	BALF	BALF	2019-10-24	7	Female	PowerSoil	Batch 2	Two Centrifugations	PCR-2	35x25	0.66	33	1000	0.033	19011	19.011
BALF5_S5	BALF5_S5	B5	BALF	BALF	2019-10-24	7	Female	PowerSoil	Batch 2	Two Centrifugations	PCR-1	35	0.66	33	1000	0.033	1789	1.789
BALF6_nest2_S142	BALF6_nest_25x25	B6	BALF	BALF	2019-10-30	8	Female	PowerSoil	Batch 2	Two Centrifugations	PCR-3	25x25	1.39	69.5	1000	0.0695	44209	44.209
BALF6_nest_S95	BALF6_nest_35x25	B6	BALF	BALF	2019-10-30	8	Female	PowerSoil	Batch 2	Two Centrifugations	PCR-2	35x25	1.39	69.5	1000	0.0695	21995	21.995
BALF6_S6	BALF6_S6	B6	BALF	BALF	2019-10-30	8	Female	PowerSoil	Batch 2	Two Centrifugations	PCR-1	35	1.39	69.5	1000	0.0695	2413	2.413
BALF7_nest2_S143	BALF7_nest_25x25	B7	BALF	BALF	2019-10-30	8	Female	PowerSoil	Batch 2	One Centrifugation	PCR-3	25x25	4.51	225.5	1000	0.2255	33069	33.069
BALF7_nest_S72	BALF7_nest_35x25	B7	BALF	BALF	2019-10-30	8	Female	PowerSoil	Batch 2	One Centrifugation	PCR-2	35x25	4.51	225.5	1000	0.2255	19834	19.834
BALF7_S7	BALF7_S7	B7	BALF	BALF	2019-10-30	8	Female	PowerSoil	Batch 2	One Centrifugation	PCR-1	35	4.51	225.5	1000	0.2255	4164	4.164
BALF8_nest2_S144	BALF8_nest_25x25	B8	BALF	BALF	2019-10-30	8	Female	PowerSoil	Batch 1	PowerLyzer	PCR-3	25x25	1.36	68	500	0.136	37269	74.538
BALF8_nest_S73	BALF8_nest_35x25	B8	BALF	BALF	2019-10-30	8	Female	PowerSoil	Batch 1	PowerLyzer	PCR-2	35x25	1.36	68	500	0.136	90	0.18
BALF8_S8	BALF8_S8	B8	BALF	BALF	2019-10-30	8	Female	PowerSoil	Batch 1	PowerLyzer	PCR-1	35	1.36	68	500	0.136	2305	4.61
BALF_Test1_nest2_S157	BALF_Test1_nest_25x25	B_Test1	BALF	BALF	2019-11-14	7	Female	PowerSoil	Claire	Vortex	PCR-3	25x25	0	0	500	0	46	0.092
BALF_Test1_nest_S79	BALF_Test1_nest_35x25	B_Test1	BALF	BALF	2019-11-14	7	Female	PowerSoil	Claire	Vortex	PCR-2	35x25	0	0	500	0	20586	41.172
BALF_Test1_S21	BALF_Test1	B_Test1	BALF	BALF	2019-11-14	7	Female	PowerSoil	Claire	Vortex	PCR-1	35	0	0	500	0	402	0.804
BALF_Test2_nest2_S158	BALF_Test2_nest_25x25	B_Test2	BALF	BALF	2019-11-14	7	Female	PCI	Claire	PCI	PCR-3	25x25	0	0	500	0	206	0.412
BALF_Test2_nest_S103	BALF_Test2_nest_35x25	B_Test2	BALF	BALF	2019-11-14	7	Female	PCI	Claire	PCI	PCR-2	35x25	0	0	500	0	735	1.47
BALF_Test2_S22	BALF_Test2	B_Test2	BALF	BALF	2019-11-14	7	Female	PCI	Claire	PCI	PCR-1	35	0	0	500	0	2	0.004
Lung10_nest2_S170	Lung10_nest_25x25	L10	Lung	Lavaged Lung	2019-11-05	9	Female	PowerSoil	Batch 1	Vortex	PCR-3	25x25	608	30400	130	233.846	5724	44.0308
Lung10_nest_S84	Lung10_nest_35x25	L10	Lung	Lavaged Lung	2019-11-05	9	Female	PowerSoil	Batch 1	Vortex	PCR-2	35x25	608	30400	130	233.846	22256	171.2
Lung10_S34	Lung10	L10	Lung	Lavaged Lung	2019-11-05	9	Female	PowerSoil	Batch 1	Vortex	PCR-1	35	608	30400	130	233.846	326	2.50769
Lung11_nest2_S171	Lung11_nest_25x25	L11	Lung	Lavaged Lung	2019-11-05	9	Female	PowerSoil	Batch 1	PowerLyzer	PCR-3	25x25	578	28900	140	206.429	3781	27.0071
Lung11_nest_S85	Lung11_nest_35x25	L11	Lung	Lavaged Lung	2019-11-05	9	Female	PowerSoil	Batch 1	PowerLyzer	PCR-2	35x25	578	28900	140	206.429	109	0.778571
Lung11_S35	Lung11	L11	Lung	Lavaged Lung	2019-11-05	9	Female	PowerSoil	Batch 1	PowerLyzer	PCR-1	35	578	28900	140	206.429	24	0.171429
Lung12_nest2_S172	Lung12_nest_25x25	L12	Lung	Unlavaged Lung	2019-11-05	9	Female	PowerSoil	NA	Mini-Beadbeater	PCR-3	25x25	804	40200	130	309.231	269	2.06923
Lung12_nest_S86	Lung12_nest_35x25	L12	Lung	Unlavaged Lung	2019-11-05	9	Female	PowerSoil	NA	Mini-Beadbeater	PCR-2	35x25	804	40200	130	309.231	12247	94.2077
Lung12_S36	Lung12	L12	Lung	Unlavaged Lung	2019-11-05	9	Female	PowerSoil	NA	Mini-Beadbeater	PCR-1	35	804	40200	130	309.231	5629	43.3
Lung13_nest2_S173	Lung13_nest_25x25	L13	Lung	Unlavaged Lung	2019-11-05	9	Female	PowerSoil	NA	Mini-Beadbeater	PCR-3	25x25	672	33600	110	305.455	310	2.81818
Lung13_nest_S110	Lung13_nest_35x25	L13	Lung	Unlavaged Lung	2019-11-05	9	Female	PowerSoil	NA	Mini-Beadbeater	PCR-2	35x25	672	33600	110	305.455	5414	49.2182
Lung13_S37	Lung13	L13	Lung	Unlavaged Lung	2019-11-05	9	Female	PowerSoil	NA	Mini-Beadbeater	PCR-1	35	672	33600	110	305.455	1	0.00909091
Lung14_nest2_S174	Lung14_nest_25x25	L14	Lung	Lavaged Lung	2019-11-05	9	Female	PowerSoil	NA	Proteinase K	PCR-3	25x25	506	25300	140	180.714	415	2.96429
Lung14_nest_S111	Lung14_nest_35x25	L14	Lung	Lavaged Lung	2019-11-05	9	Female	PowerSoil	NA	Proteinase K	PCR-2	35x25	506	25300	140	180.714	11187	79.9071
Lung14_S38	Lung14	L14	Lung	Lavaged Lung	2019-11-05	9	Female	PowerSoil	NA	Proteinase K	PCR-1	35	506	25300	140	180.714	34	0.242857
Lung15_nest2_S175	Lung15_nest_25x25	L15	Lung	Lavaged Lung	2019-11-05	9	Female	PowerSoil	NA	Proteinase K	PCR-3	25x25	290	14500	160	90.625	23947	149.669
Lung15_nest_S87	Lung15_nest_35x25	L15	Lung	Lavaged Lung	2019-11-05	9	Female	PowerSoil	NA	Proteinase K	PCR-2	35x25	290	14500	160	90.625	36569	228.556
Lung15_S39	Lung15	L15	Lung	Lavaged Lung	2019-11-05	9	Female	PowerSoil	NA	Proteinase K	PCR-1	35	290	14500	160	90.625	3587	22.4187
Lung18_nest2_S178	Lung18_nest_25x25	L18	Lung	Lavaged Lung	2019-11-14	7	Female	PowerSoil	Batch 1	Vortex	PCR-3	25x25	450	22500	120	187.5	43043	358.692
Lung18_nest_S113	Lung18_nest_35x25	L18	Lung	Lavaged Lung	2019-11-14	7	Female	PowerSoil	Batch 1	Vortex	PCR-2	35x25	450	22500	120	187.5	39037	325.308
Lung18_S42	Lung18	L18	Lung	Lavaged Lung	2019-11-14	7	Female	PowerSoil	Batch 1	Vortex	PCR-1	35	450	22500	120	187.5	21812	181.767
Lung19_nest2_S179	Lung19_nest_25x25	L19	Lung	Lavaged Lung	2019-11-14	7	Female	PowerSoil	Batch 1	PowerLyzer	PCR-3	25x25	310	15500	120	129.167	33060	275.5
Lung19_nest_S114	Lung19_nest_35x25	L19	Lung	Lavaged Lung	2019-11-14	7	Female	PowerSoil	Batch 1	PowerLyzer	PCR-2	35x25	310	15500	120	129.167	37290	310.75
Lung19_S43	Lung19	L19	Lung	Lavaged Lung	2019-11-14	7	Female	PowerSoil	Batch 1	PowerLyzer	PCR-1	35	310	15500	120	129.167	33864	282.2
Lung1_nest2_S161	Lung1_nest_25x25	L1	Lung	Lavaged Lung	2019-10-24	7	Female	PCI	Batch 3	PCI	PCR-3	25x25	37.4	1870	70	26.7143	27832	397.6
Lung1_nest_S81	Lung1_nest_35x25	L1	Lung	Lavaged Lung	2019-10-24	7	Female	PCI	Batch 3	PCI	PCR-2	35x25	37.4	1870	70	26.7143	23329	333.271
Lung1_S25	Lung1	L1	Lung	Lavaged Lung	2019-10-24	7	Female	PCI	Batch 3	PCI	PCR-1	35	37.4	1870	70	26.7143	263	3.75714
Lung20_nest2_S180	Lung20_nest_25x25	L20	Lung	Lavaged Lung	2019-11-14	7	Female	PowerSoil	Batch 1	PowerLyzer	PCR-3	25x25	750	37500	120	312.5	23703	197.525
Lung20_nest_S115	Lung20_nest_35x25	L20	Lung	Lavaged Lung	2019-11-14	7	Female	PowerSoil	Batch 1	PowerLyzer	PCR-2	35x25	750	37500	120	312.5	41320	344.333
Lung20_S44	Lung20	L20	Lung	Lavaged Lung	2019-11-14	7	Female	PowerSoil	Batch 1	PowerLyzer	PCR-1	35	750	37500	120	312.5	4296	35.8
Lung21_nest2_S181	Lung21_nest_25x25	L21	Lung	Lavaged Lung	2019-11-14	7	Female	PowerSoil	NA	Mini-Beadbeater	PCR-3	25x25	426	21300	70	304.286	271	3.87143
Lung21_nest_S116	Lung21_nest_35x25	L21	Lung	Lavaged Lung	2019-11-14	7	Female	PowerSoil	NA	Mini-Beadbeater	PCR-2	35x25	426	21300	70	304.286	31385	448.357
Lung21_S45	Lung21	L21	Lung	Lavaged Lung	2019-11-14	7	Female	PowerSoil	NA	Mini-Beadbeater	PCR-1	35	426	21300	70	304.286	723	10.3286
Lung22_nest2_S182	Lung22_nest_25x25	L22	Lung	Lavaged Lung	2019-11-14	7	Female	PowerSoil	NA	Mini-Beadbeater	PCR-3	25x25	356	17800	60	296.667	10153	169.217
Lung22_nest_S117	Lung22_nest_35x25	L22	Lung	Lavaged Lung	2019-11-14	7	Female	PowerSoil	NA	Mini-Beadbeater	PCR-2	35x25	356	17800	60	296.667	23914	398.567
Lung22_S46	Lung22	L22	Lung	Lavaged Lung	2019-11-14	7	Female	PowerSoil	NA	Mini-Beadbeater	PCR-1	35	356	17800	60	296.667	662	11.0333
Lung23_nest2_S183	Lung23_nest_25x25	L23	Lung	Lavaged Lung	2019-11-14	7	Female	PowerSoil	NA	Mini-Beadbeater	PCR-3	25x25	408	20400	50	408	2972	59.44
Lung23_nest_S118	Lung23_nest_35x25	L23	Lung	Lavaged Lung	2019-11-14	7	Female	PowerSoil	NA	Mini-Beadbeater	PCR-2	35x25	408	20400	50	408	4480	89.6
Lung23_S47	Lung23	L23	Lung	Lavaged Lung	2019-11-14	7	Female	PowerSoil	NA	Mini-Beadbeater	PCR-1	35	408	20400	50	408	72	1.44
Lung24_nest2_S184	Lung24_nest_25x25	L24	Lung	Lavaged Lung	2019-11-14	7	Female	PCI	Batch 3	PCI	PCR-3	25x25	17.2	860	90	9.55556	47120	523.556
Lung24_nest_S89	Lung24_nest_35x25	L24	Lung	Lavaged Lung	2019-11-14	7	Female	PCI	Batch 3	PCI	PCR-2	35x25	17.2	860	90	9.55556	22165	246.278
Lung24_S48	Lung24	L24	Lung	Lavaged Lung	2019-11-14	7	Female	PCI	Batch 3	PCI	PCR-1	35	17.2	860	90	9.55556	28301	314.456
Lung25_nest2_S185	Lung25_nest_25x25	L25	Lung	Lavaged Lung	2019-11-14	7	Female	PCI	Batch 3	PCI	PCR-3	25x25	10.1	505	100	5.05	28414	284.14
Lung25_nest_S119	Lung25_nest_35x25	L25	Lung	Lavaged Lung	2019-11-14	7	Female	PCI	Batch 3	PCI	PCR-2	35x25	10.1	505	100	5.05	24502	245.02
Lung25_S49	Lung25	L25	Lung	Lavaged Lung	2019-11-14	7	Female	PCI	Batch 3	PCI	PCR-1	35	10.1	505	100	5.05	164	1.64
Lung26_nest2_S186	Lung26_nest_25x25	L26	Lung	Lavaged Lung	2019-11-14	7	Female	PowerSoil	Batch 1	Vortex	PCR-3	25x25	338	16900	120	140.833	41693	347.442
Lung26_nest_S120	Lung26_nest_35x25	L26	Lung	Lavaged Lung	2019-11-14	7	Female	PowerSoil	Batch 1	Vortex	PCR-2	35x25	338	16900	120	140.833	36875	307.292
Lung26_S50	Lung26	L26	Lung	Lavaged Lung	2019-11-14	7	Female	PowerSoil	Batch 1	Vortex	PCR-1	35	338	16900	120	140.833	10737	89.475
Lung27_nest2_S187	Lung27_nest_25x25	L27	Lung	Lavaged Lung	2019-11-14	7	Female	PowerSoil	Batch 1	PowerLyzer	PCR-3	25x25	360	18000	130	138.462	2264	17.4154
Lung27_nest_S121	Lung27_nest_35x25	L27	Lung	Lavaged Lung	2019-11-14	7	Female	PowerSoil	Batch 1	PowerLyzer	PCR-2	35x25	360	18000	130	138.462	114	0.876923
Lung27_S51	Lung27	L27	Lung	Lavaged Lung	2019-11-14	7	Female	PowerSoil	Batch 1	PowerLyzer	PCR-1	35	360	18000	130	138.462	62	0.476923
Lung28_nest2_S188	Lung28_nest_25x25	L28	Lung	Unlavaged Lung	2019-11-14	7	Female	PowerSoil	Batch 1	Vortex	PCR-3	25x25	1040	52000	150	346.667	39553	263.687
Lung28_nest_S90	Lung28_nest_35x25	L28	Lung	Unlavaged Lung	2019-11-14	7	Female	PowerSoil	Batch 1	Vortex	PCR-2	35x25	1040	52000	150	346.667	33494	223.293
Lung28_S52	Lung28	L28	Lung	Unlavaged Lung	2019-11-14	7	Female	PowerSoil	Batch 1	Vortex	PCR-1	35	1040	52000	150	346.667	2719	18.1267
Lung29_nest2_S189	Lung29_nest_25x25	L29	Lung	Unlavaged Lung	2019-11-14	7	Female	PowerSoil	Batch 1	PowerLyzer	PCR-3	25x25	378	18900	100	189	64696	646.96
Lung29_nest_S91	Lung29_nest_35x25	L29	Lung	Unlavaged Lung	2019-11-14	7	Female	PowerSoil	Batch 1	PowerLyzer	PCR-2	35x25	378	18900	100	189	40090	400.9
Lung29_S53	Lung29	L29	Lung	Unlavaged Lung	2019-11-14	7	Female	PowerSoil	Batch 1	PowerLyzer	PCR-1	35	378	18900	100	189	15659	156.59
Lung2_nest2_S162	Lung2_nest_25x25	L2	Lung	Lavaged Lung	2019-10-24	7	Female	PCI	Batch 3	PCI	PCR-3	25x25	4.5	225	140	1.60714	27467	196.193
Lung2_nest_S104	Lung2_nest_35x25	L2	Lung	Lavaged Lung	2019-10-24	7	Female	PCI	Batch 3	PCI	PCR-2	35x25	4.5	225	140	1.60714	27822	198.729
Lung2_S26	Lung2	L2	Lung	Lavaged Lung	2019-10-24	7	Female	PCI	Batch 3	PCI	PCR-1	35	4.5	225	140	1.60714	7299	52.1357
Lung30_nest2_S190	Lung30_nest_25x25	L30	Lung	Unlavaged Lung	2019-11-14	7	Female	PowerSoil	NA	Mini-Beadbeater	PCR-3	25x25	456	22800	60	380	22397	373.283
Lung30_nest_S92	Lung30_nest_35x25	L30	Lung	Unlavaged Lung	2019-11-14	7	Female	PowerSoil	NA	Mini-Beadbeater	PCR-2	35x25	456	22800	60	380	21732	362.2
Lung30_S54	Lung30	L30	Lung	Unlavaged Lung	2019-11-14	7	Female	PowerSoil	NA	Mini-Beadbeater	PCR-1	35	456	22800	60	380	70	1.16667
Lung3_nest2_S163	Lung3_nest_25x25	L3	Lung	Lavaged Lung	2019-10-24	7	Female	PowerSoil	NA	Proteinase K	PCR-3	25x25	468	23400	80	292.5	927	11.5875
Lung3_nest_S82	Lung3_nest_35x25	L3	Lung	Lavaged Lung	2019-10-24	7	Female	PowerSoil	NA	Proteinase K	PCR-2	35x25	468	23400	80	292.5	13831	172.887
Lung3_S27	Lung3	L3	Lung	Lavaged Lung	2019-10-24	7	Female	PowerSoil	NA	Proteinase K	PCR-1	35	468	23400	80	292.5	141	1.7625
Lung4_nest2_S164	Lung4_nest_25x25	L4	Lung	Lavaged Lung	2019-10-24	7	Female	PowerSoil	NA	Proteinase K	PCR-3	25x25	220	11000	140	78.5714	1826	13.0429
Lung4_nest_S105	Lung4_nest_35x25	L4	Lung	Lavaged Lung	2019-10-24	7	Female	PowerSoil	NA	Proteinase K	PCR-2	35x25	220	11000	140	78.5714	8486	60.6143
Lung4_S28	Lung4	L4	Lung	Lavaged Lung	2019-10-24	7	Female	PowerSoil	NA	Proteinase K	PCR-1	35	220	11000	140	78.5714	78	0.557143
Lung8_nest2_S168	Lung8_nest_25x25	L8	Lung	Lavaged Lung	2019-10-30	8	Female	PCI	Batch 3	PCI	PCR-3	25x25	5.88	294	100	2.94	32920	329.2
Lung8_nest_S108	Lung8_nest_35x25	L8	Lung	Lavaged Lung	2019-10-30	8	Female	PCI	Batch 3	PCI	PCR-2	35x25	5.88	294	100	2.94	24733	247.33
Lung8_S32	Lung8	L8	Lung	Lavaged Lung	2019-10-30	8	Female	PCI	Batch 3	PCI	PCR-1	35	5.88	294	100	2.94	34854	348.54
M1_nest2_S196	M1_nest_25x25	M1	Mock	Standard I	NA	NA	NA	PowerSoil	Batch 4	Vortex	PCR-3	25x25	13.6	680	75	9.06667	19154	255.387
M1_nest_S129	M1_nest_35x25	M1	Mock	Standard I	NA	NA	NA	PowerSoil	Batch 4	Vortex	PCR-2	35x25	13.6	680	75	9.06667	18674	248.987
M1_S61	M1	M1	Mock	Standard I	NA	NA	NA	PowerSoil	Batch 4	Vortex	PCR-1	35	13.6	680	75	9.06667	138	1.84
M2_nest2_S197	M2_nest_25x25	M2	Mock	Standard I	NA	NA	NA	PowerSoil	Batch 4	Mini-Beadbeater	PCR-3	25x25	14.8	740	75	9.86667	13770	183.6
M2_nest_S130	M2_nest_35x25	M2	Mock	Standard I	NA	NA	NA	PowerSoil	Batch 4	Mini-Beadbeater	PCR-2	35x25	14.8	740	75	9.86667	17562	234.16
M2_S62	M2	M2	Mock	Standard I	NA	NA	NA	PowerSoil	Batch 4	Mini-Beadbeater	PCR-1	35	14.8	740	75	9.86667	21958	292.773
M4_nest2_S199	M4_nest_25x25	M4	Mock	Standard I	NA	NA	NA	PowerSoil	Batch 4	Proteinase K	PCR-3	25x25	2.24	112	75	1.49333	14995	199.933
M4_nest_S132	M4_nest_35x25	M4	Mock	Standard I	NA	NA	NA	PowerSoil	Batch 4	Proteinase K	PCR-2	35x25	2.24	112	75	1.49333	16969	226.253
M4_S64	M4	M4	Mock	Standard I	NA	NA	NA	PowerSoil	Batch 4	Proteinase K	PCR-1	35	2.24	112	75	1.49333	22678	302.373
M5_nest2_S200	M5_nest_25x25	M5	Mock	Standard II	NA	NA	NA	PowerSoil	Batch 4	Vortex	PCR-3	25x25	3.27	163.5	75	2.18	27916	372.213
M5_nest_S133	M5_nest_35x25	M5	Mock	Standard II	NA	NA	NA	PowerSoil	Batch 4	Vortex	PCR-2	35x25	3.27	163.5	75	2.18	316	4.21333
M5_S65	M5	M5	Mock	Standard II	NA	NA	NA	PowerSoil	Batch 4	Vortex	PCR-1	35	3.27	163.5	75	2.18	29474	392.987
M6_nest2_S201	M6_nest_25x25	M6	Mock	Standard II	NA	NA	NA	PowerSoil	Batch 4	Mini-Beadbeater	PCR-3	25x25	0.85	42.5	75	0.566667	27540	367.2
M6_nest_S134	M6_nest_35x25	M6	Mock	Standard II	NA	NA	NA	PowerSoil	Batch 4	Mini-Beadbeater	PCR-2	35x25	0.85	42.5	75	0.566667	41729	556.387
M6_S66	M6	M6	Mock	Standard II	NA	NA	NA	PowerSoil	Batch 4	Mini-Beadbeater	PCR-1	35	0.85	42.5	75	0.566667	31154	415.387
M8_nest2_S203	M8_nest_25x25	M8	Mock	Standard II	NA	NA	NA	PowerSoil	Batch 4	Proteinase K	PCR-3	25x25	1.19	59.5	75	0.793333	26371	351.613
M8_nest_S136	M8_nest_35x25	M8	Mock	Standard II	NA	NA	NA	PowerSoil	Batch 4	Proteinase K	PCR-2	35x25	1.19	59.5	75	0.793333	29771	396.947
M8_S68	M8	M8	Mock	Standard II	NA	NA	NA	PowerSoil	Batch 4	Proteinase K	PCR-1	35	1.19	59.5	75	0.793333	31958	426.107
MockComm1_S23	MockComm1	MockComm1	Mock	Standard II	NA	NA	NA	PowerSoil	Claire	Vortex	PCR-1	35	0	0	0	0	30969	0
MockComm2_S24	MockComm2	MockComm2	Mock	Standard II	NA	NA	NA	PowerSoil	Claire	Vortex	PCR-1	35	0	0	0	0	30124	0
MockComm_nest2_S204	MockComm	MockComm	Mock	Standard II	NA	NA	NA	PowerSoil	Claire	Vortex	PCR-3	25x25	0	0	0	0	31278	0
MockComm_nest_S80	MockComm	MockComm	Mock	Standard II	NA	NA	NA	PowerSoil	Claire	Vortex	PCR-2	35x25	0	0	0	0	23793	0
Neg1_nest2_S191	Neg1_nest_25x25	Neg1	Negative	Negative	NA	NA	NA	PowerSoil	Batch 1	Vortex	PCR-3	25x25	0	0	0	0	1387	0
Neg1_nest_S122	Neg1_nest_35x25	Neg1	Negative	Negative	NA	NA	NA	PowerSoil	Batch 1	Vortex	PCR-2	35x25	0	0	0	0	13268	0
Neg1_S55	Neg1	Neg1	Negative	Negative	NA	NA	NA	PowerSoil	Batch 1	Vortex	PCR-1	35	0	0	0	0	130	0
Neg2_nest2_S192	Neg2_nest_25x25	Neg2	Negative	Negative	NA	NA	NA	PowerSoil	Batch 1	Vortex	PCR-3	25x25	0	0	0	0	3288	0
Neg2_nest_S123	Neg2_nest_35x25	Neg2	Negative	Negative	NA	NA	NA	PowerSoil	Batch 1	Vortex	PCR-2	35x25	0	0	0	0	20194	0
Neg2_S56	Neg2	Neg2	Negative	Negative	NA	NA	NA	PowerSoil	Batch 1	Vortex	PCR-1	35	0	0	0	0	203	0
Neg3_nest2_S193	Neg3_nest_25x25	Neg3	Negative	Negative	NA	NA	NA	PowerSoil	Batch 2	Vortex	PCR-3	25x25	0	0	0	0	14	0
Neg3_nest_S124	Neg3_nest_35x25	Neg3	Negative	Negative	NA	NA	NA	PowerSoil	Batch 2	Vortex	PCR-2	35x25	0	0	0	0	8385	0
Neg3_S57	Neg3	Neg3	Negative	Negative	NA	NA	NA	PowerSoil	Batch 2	Vortex	PCR-1	35	0	0	0	0	58	0
Neg4_nest2_S194	Neg4_nest_25x25	Neg4	Negative	Negative	NA	NA	NA	PCI	Batch 3	PCI	PCR-3	25x25	0	0	0	0	28356	0
Neg4_nest_S125	Neg4_nest_35x25	Neg4	Negative	Negative	NA	NA	NA	PCI	Batch 3	PCI	PCR-2	35x25	0	0	0	0	20341	0
Neg4_S58	Neg4	Neg4	Negative	Negative	NA	NA	NA	PCI	Batch 3	PCI	PCR-1	35	0	0	0	0	2223	0
Neg5_nest2_S195	Neg5_nest_25x25	Neg5	Negative	Negative	NA	NA	NA	PowerSoil	Batch 4	Vortex	PCR-3	25x25	0	0	0	0	37970	0
Neg5_nest_S126	Neg5_nest_35x25	Neg5	Negative	Negative	NA	NA	NA	PowerSoil	Batch 4	Vortex	PCR-2	35x25	0	0	0	0	28283	0
Neg5_S59	Neg5	Neg5	Negative	Negative	NA	NA	NA	PowerSoil	Batch 4	Vortex	PCR-1	35	0	0	0	0	271	0
PoolNeg1_S60	PoolNeg1	PoolNeg1	Negative	Negative	NA	NA	NA	Claire	Claire	Undetermined	PCR-1	35	0	0	0	0	114	0
PoolNeg2_nest_S127	PoolNeg2	PoolNeg2	Negative	Negative	NA	NA	NA	Claire	Claire	Undetermined	PCR-2	35x25	0	0	0	0	10827	0
PoolNeg3_nest_S128	PoolNeg3	PoolNeg3	Negative	Negative	NA	NA	NA	Claire	Claire	Undetermined	PCR-2	35x25	0	0	0	0	18	0
PoolNeg4_nest2_S159	PoolNeg4	PoolNeg4	Negative	Negative	NA	NA	NA	Claire	Claire	Undetermined	PCR-3	25x25	0	0	0	0	538	0
PoolNeg5_nest2_S160	PoolNeg5	PoolNeg5	Negative	Negative	NA	NA	NA	Claire	Claire	Undetermined	PCR-3	25x25	0	0	0	0	374	0
B175MD	B175-ME	B175	BALF	BALF	2020-06-03	NA	NA	PowerSoil	Batch 5	ME	PCR-1	35	1.29	0	0	0	99328	0
B175	B175-NT	B175	BALF	BALF	2020-06-03	NA	NA	PowerSoil	Batch 5	NT	PCR-1	35	4.29	0	0	0	78642	0
B176MD	B176-ME	B176	BALF	BALF	2020-06-03	NA	NA	PowerSoil	Batch 5	ME	PCR-1	35	1.07	0	0	0	168659	0
B176	B176-NT	B176	BALF	BALF	2020-06-03	NA	NA	PowerSoil	Batch 5	NT	PCR-1	35	4.07	0	0	0	159812	0
B182MD	B182-ME	B182	BALF	BALF	2020-06-03	NA	NA	PowerSoil	Batch 5	ME	PCR-1	35	1.11	0	0	0	269520	0
B182	B182-NT	B182	BALF	BALF	2020-06-03	NA	NA	PowerSoil	Batch 5	NT	PCR-1	35	3.11	0	0	0	165915	0
L142X10MD	L142-DME	L142	Lung	Unlavaged Lung	2020-02-26	NA	NA	PowerSoil	Batch 5	DME	PCR-1	35	10.4	0	0	0	106250	0
L142MD	L142-ME	L142	Lung	Unlavaged Lung	2020-02-26	NA	NA	PowerSoil	Batch 5	ME	PCR-1	35	19.7	0	0	0	122569	0
L142	L142-NT	L142	Lung	Unlavaged Lung	2020-02-26	NA	NA	PowerSoil	Batch 5	NT	PCR-1	35	405	0	0	0	3158	0
L165X10MD	L165-DME	L165	Lung	Unlavaged Lung	2020-02-26	NA	NA	PowerSoil	Batch 5	DME	PCR-1	35	6.46	0	0	0	87445	0
L165MD	L165-ME	L165	Lung	Unlavaged Lung	2020-02-26	NA	NA	PowerSoil	Batch 5	ME	PCR-1	35	6.58	0	0	0	121557	0
L165	L165-NT	L165	Lung	Unlavaged Lung	2020-02-26	NA	NA	PowerSoil	Batch 5	NT	PCR-1	35	257.6	0	0	0	22048	0
L166X10MD	L166-DME	L166	Lung	Unlavaged Lung	2020-02-26	NA	NA	PowerSoil	Batch 5	DME	PCR-1	35	6.42	0	0	0	63231	0
L166MD	L166-ME	L166	Lung	Unlavaged Lung	2020-02-26	NA	NA	PowerSoil	Batch 5	ME	PCR-1	35	5.62	0	0	0	77090	0
L166	L166-NT	L166	Lung	Unlavaged Lung	2020-02-26	NA	NA	PowerSoil	Batch 5	NT	PCR-1	35	234.4	0	0	0	2994	0
